# Supplementary material for: Depression-Associated Negr1 Gene-Deficiency Induces Alterations in the Monoaminergic Neurotransmission Enhancing Time-Dependent Sensitization to Amphetamine in Male Mice
Source: Brain Sci. 2022 Dec 10;12(12):1696. doi: 10.3390/brainsci12121696 (PMC9776224; doi:10.3390/brainsci12121696)
Supplement: Supplementary file 1 [file brainsci-12-01696-s001.zip]

Archive with 1 entries (1 files):
- brainsci-2089836-supplementary.pdf
